# Supplementary material for: Polyester Adhesives via One-Pot, One-Step Copolymerization of Cyclic Anhydride, Epoxide, and Lactide
Source: Polymers (Basel). 2024 Sep 30;16(19):2767. doi: 10.3390/polym16192767 (PMC11479215; doi:10.3390/polym16192767)
Supplement: Supplementary file 1 [file polymers-16-02767-s001.zip]

Archive with 1 entries (1 files):
- polymers-3197447-supplementary.pdf
